# Supplementary material for: Clonality drives structural patterns and shapes the community assemblage of the Mediterranean Fagus sylvatica subalpine belt
Source: Front Plant Sci. 2022 Sep 16;13:947166. doi: 10.3389/fpls.2022.947166 (PMC9523587; doi:10.3389/fpls.2022.947166)
Supplement: Supplementary file 2 [file Table_1.XLSX]

## Sheet: Supplemetary Table S1
						Plot ID	1650	1730	1872	2000	2040	2070	2100	2130
Layers	Chorological type	Herb layer				Taxonomic species
		Target species	Narrow-range	Southern limit	Selected species
Tree layer	Endemic italian					Acer cappadocicum Gled. subsp. lobelii (Ten.) Murray		+
Tree layer	European - Caucasian					Acer pseudoplatanus L.	+
Herb layer	Orophyte South-European					Aconitum lycoctonum L. emend. Koelle			+		+
Herb layer	Eurasian					Actea spicata L.	+
Herb layer	Endemic italian			X	X	Adenostyles australis (Ten.) Iamonico & Pignatti		+	2	1	3	2	2	+
Herb layer						Alchemilla sp						+
Herb layer	Orophyte South-European					Aquilegia dumeticola Jord.			+	+
Herb layer	Orophyte North-East Mediterranean					Aremonia agrimonoides (L.) DC.	1	+
Herb layer	Endemic italian	X	X		X	Asyneuma trichocalycinum (Ten.) K. Malý		+	+	+	1	1	+	+
Herb layer	European					Bellis perennis L.					+	+	+
Herb layer	Paleotemperate					Brachypodium sylvaticum (Huds.) P. Beauv.			1
Herb layer	Paleotemperate					Campanula trachelium L.				+
Herb layer	Sub-Endemic	X	X		X	Cardamine chelidonia L.		+	+	+	1	+
Herb layer	Orophyte South-West European					Carduus defloratus L. subsp. carlinifolius (Lam.) Ces.				+
Herb layer	Orophyte South-European					Chaerophyllum hirsutum L. subsp. hirsutum	+		+	+	+	+	+
Herb layer	Mediterranean					Clinopodium grandiflorum (L.) Kuntze		1	1	2	1	2	1	2
Herb layer	Circumboreal					Coeloglossum viride (L.) Hartm.						+
Shrub layer	Sub-Mediterranean					Daphne laureola L.	+					+
Shrub layer	Eurosiberian					Daphne mezereum L.				+	+		+
Herb layer	Orophyte South-East European			X	X	Doronicum columnae Ten.			+	+	1	1	1	+
Herb layer	Orophyte South-East European	X			X	Doronicum orientale Hoffm.					+	1
Herb layer	Endemic italian	X	X		X	Drymochloa drymeja subsp. exaltata (C. Presl) Foggi & Signorini		+	+				+
Tree layer	Central European					Fagus sylvatica L.	4	4	4	4	5	4	4	5
Herb layer	European- Caucasian					Galium odoratum (L.) Scop.	+	1	3	+	2	+	1	+
Herb layer	Orophyte Eurasian					Galium rotundifolium L. subsp. rotundifolium	+		+
Herb layer	Sub-Cosmopolitan					Geranium robertianum L.	+
Herb layer	Eurasian					Geranium sylvaticum L.						+
Herb layer	Circumboreal					Geum urbanum L.	+
Herb layer	Circumboreal					Hepatica nobilis Schreb.							+	2
Herb layer	European -Caucasian					Hordelymus europaeus (L.) Harz		+
Shrub layer	South European					Laburnum anagyroides Medik.		+
Herb layer	European - Caucasian					Lactuca muralis (L.) Gaertn.	+	+	1	1	+	+
Herb layer	North-West Mediterranean	X	X		X	Lamium flexuosum Ten.	+
Herb layer	South-European – South-Siberian					Lathyrus venetus (Mill.) Wohlf.		2	2	1				+
Herb layer	Eurasian					Lathyrus vernus (L.) Bernh. subsp. vernus	+				+
Shrub layer	Orophyte South-European					Lonicera alpigena L. subsp. alpigena		+	+	+
Herb layer	Circumboreal					Milium effusum L.	+	2	+	+	+		1	+
Herb layer	Eurasian					Moehringia trinervia (L.) Clairv.			+
Herb layer	Endemic Italian	X			X	Myosotis sylvatica Hoffm. subsp. elongata (Strobl) Grau		+			+	+	+
Herb layer	Circumboreal					Orthilia secunda (L.) House		+	+	+				1
Herb layer	Circumboreal			X	X	Oxalis acetosella L.				+	1	1	+
Herb layer	Cosmopolitan					Poa annua L.				+			+
Herb layer	Circumboreal					Poa nemoralis L.						+
Herb layer	Circumboreal			X	X	Polystichum lonchitis (L.) Roth			+	+	+	1	1	+
Herb layer	Endemic Italian					Pulmonaria vallarsae A.Kern. subsp. apennina (Cristof. & Puppi) L.Cecchi & Selvi	+
Herb layer	Orophyte South-East European	X	X		X	Ranunculus brutius Ten.		2	1	2	1	2	2	+
Shrub layer	Circumboreal					Rubus idaeus L.	+	+	+		1
Herb layer	Paleotemperate					Sanicula europaea L.	4	+			+	+
Herb layer	Orophyte South-European					Saxifraga rotundifolia L. subsp. rotundifolia						+	1
Herb layer	Circumboreal					Scrophularia nodosa L.	+
Herb layer	Orophyte South-East European					Senecio squalidus L.			+		+
Herb layer	Endemic italian					Sesleria nitida Ten.								+
Herb layer						Silene sp		+				+	+
Herb layer	Circumboreal					Solidago virgaurea L.	+					+	1	2
Tree layer	European					Sorbus aucuparia L.		+				+
Herb layer	European -Caucasian					Stellaria nemorum L.	3				+
Herb layer	Sub-Cosmopolitan					Urtica dioica L. subsp. dioica					+
Herb layer	Eurasian					Veronica chamaedrys L. subsp. chamaedrys	1	2
Herb layer	Euri-Mediterranean West Asian					Vicia incana Gouan		+
Herb layer	Steno-Mediterranean					Viola alba Besser subsp. dehnhardtii (Ten.) W. Becker				+			+
Herb layer	Eurosiberian					Viola reichenbachiana Jord. ex Boreau	1	1	+	1		2	2

## Sheet: Supplementary Table S2
				Plot ID	1650	1730	1872	2000	2040	2070	2100	2130
Chorological type	Target species	Narrow-range	Southern limit	Taxonomic species
Endemic italian			X	Adenostyles australis (Ten.) Iamonico & Pignatti		+	2	1	3	2	2	+
Endemic italian	X	X		Asyneuma trichocalycinum (Ten.) K. Malý		+	+	+	1	1	+	+
Sub-Endemic	X	X		Cardamine chelidonia L.		+	+	+	1	+
Orophyte South-East European			X	Doronicum columnae Ten.			+	+	1	1	1	+
Orophyte South-East European	X			Doronicum orientale Hoffm.					+	1
Endemic italian	X	X		Drymochloa drymeja subsp. exaltata (C. Presl) Foggi & Signorini		+	+				+
North-West Mediterranean	X	X		Lamium flexuosum Ten.	+
Endemic italian	X			Myosotis sylvatica Hoffm. subsp. elongata (Strobl) Grau		+			+	+	+
Circumboreal			X	Oxalis acetosella L.				+	1	1	+
Circumboreal			X	Polystichum lonchitis (L.) Roth			+	+	+	1	1	+
Orophyte South-East European	X	X		Ranunculus brutius Ten.		2	1	2	1	2	2	+
